# Supplementary material for: Pseudomonas alliivorans, Pseudomonas asturiensis, and Pseudomonas viridiflava multi-infections and competitive interactions in wilted plants of Rosmarinus officinalis L
Source: Front Plant Sci. 2026 Apr 15;17:1799303. doi: 10.3389/fpls.2026.1799303 (PMC13124708; doi:10.3389/fpls.2026.1799303)
Supplement: Supplementary file 2 [file Table1.xlsx]

## Sheet: Foglio1
	Treatments										Treatments
			24h	48h	72h	96h	120h						24h	48h	72h	96h	120h
	ABC (one strain each 24 h )	plant 1	2	2	2	2	2				AB (one strain each 24 h)	plant 1	1	1	1	1	2
	ABC (one strain each 24 h )	plant 1	2	2	2	2	2				AB (one strain each 24 h)	plant 1	2	2	2	2	2
	ABC (one strain each 24 h )	plant 2	3	3	4	4	4				AB (one strain each 24 h)	plant 2	3	4	4	4	4
	ABC (one strain each 24 h )	plant 2	2	2	2	2	2				AB (one strain each 24 h)	plant 2	3	4	4	4	4
	ABC (one strain each 24 h )	plant 3	2	2	2	2	2				AB (one strain each 24 h)	plant 3	3	4	4	4	4
	ABC (one strain each 24 h )	plant 3	0	0	0	0	0				AB (one strain each 24 h)	plant 3	3	4	4	4	4
	ABC (one strain each 24 h )	plant 4	3	4	4	4	4				AB (one strain each 24 h)	plant 4	2	2	2	2	2
	ABC (one strain each 24 h )	plant 4	3	4	4	4	4				AB (one strain each 24 h)	plant 4	0	0	0	0	0
	ABC (one strain each 24 h )	plant 5	2	2	2	2	3				AB (one strain each 24 h)	plant 5	3	4	4	4	4
	ABC (one strain each 24 h )	plant 5	2	2	2	2	2				AB (one strain each 24 h)	plant 5	2	4	4	4	4
		AVERAGE	2.1	2.3	2.4	2.4	2.5					AVERAGE	2.2	2.9	2.9	2.9	3
	BAC (one strain each 24 h )	plant 1	0	1	1	2	2				BA (one strain each 24 h )	plant 1	1	2	2	2	2
	BAC (one strain each 24 h )	plant 1	0	2	2	2	2				BA (one strain each 24 h )	plant 1	0	2	2	2	2
	BAC (one strain each 24 h )	plant 2	2	2	2	2	2				BA (one strain each 24 h )	plant 2	0	1	1	2	2
	BAC (one strain each 24 h )	plant 2	0	2	2	2	2				BA (one strain each 24 h )	plant 2	3	3	3	3	3
	BAC (one strain each 24 h )	plant 3	0	2	2	2	2				BA (one strain each 24 h )	plant 3	0	2	2	2	2
	BAC (one strain each 24 h )	plant 3	0	2	2	2	3				BA (one strain each 24 h )	plant 3	0	0	0	1	2
	BAC (one strain each 24 h )	plant 4	0	2	2	2	2				BA (one strain each 24 h )	plant 4	2	2	2	2	2
	BAC (one strain each 24 h )	plant 4	0	2	2	2	2				BA (one strain each 24 h )	plant 4	2	2	2	2	2
	BAC (one strain each 24 h )	plant 5	2	2	2	2	2				BA (one strain each 24 h )	plant 5	2	2	2	2	2
	BAC (one strain each 24 h )	plant 5	0	2	2	2	2				BA (one strain each 24 h )	plant 5	2	2	2	2	2
		AVERAGE	0.4	1.9	1.9	2	2.1					AVERAGE	1.2	1.8	1.8	2	2.1
	CBA (one strain each 24 h )	plant 1	0	0	1	1	1				CA (one strain each 24 h)	plant 1	0	2	2	2	2
	CBA (one strain each 24 h )	plant 1	0	2	1	1	1				CA (one strain each 24 h)	plant 1	0	0	0	0	0
	CBA (one strain each 24 h )	plant 2	0	1	1	1	2				CA (one strain each 24 h)	plant 2	0	1	1	1	1
	CBA (one strain each 24 h )	plant 2	0	0	2	2	2				CA (one strain each 24 h)	plant 2	0	2	2	2	2
	CBA (one strain each 24 h )	plant 3	0	0	0	1	1				CA (one strain each 24 h)	plant 3	0	1	1	1	1
	CBA (one strain each 24 h )	plant 3	1	1	1	2	2				CA (one strain each 24 h)	plant 3	0	1	2	2	2
	CBA (one strain each 24 h )	plant 4	0	0	1	1	2				CA (one strain each 24 h)	plant 4	0	2	2	2	2
	CBA (one strain each 24 h )	plant 4	0	0	0	1	2				CA (one strain each 24 h)	plant 4	0	1	2	2	2
	CBA (one strain each 24 h )	plant 5	0	1	1	1	2				CA (one strain each 24 h)	plant 5	0	1	2	2	2
	CBA (one strain each 24 h )	plant 5	0	1	1	1	1				CA (one strain each 24 h)	plant 5	0	1	2	2	2
		AVERAGE	0.1	0.6	0.9	1.2	1.6					AVERAGE	0	1.2	1.6	1.6	1.6
	ACB (one strain each 24 h)	plant 1	2	2	2	2	2				AC (one strain each 24 h)	plant 1	2	2	2	2	2
	ACB (one strain each 24 h)	plant 1	0	2	2	2	2				AC (one strain each 24 h)	plant 1	3	3	3	3	4
	ACB (one strain each 24 h)	plant 2	2	2	2	2	2				AC (one strain each 24 h)	plant 2	2	2	2	2	2
	ACB (one strain each 24 h)	plant 2	0	2	2	2	2				AC (one strain each 24 h)	plant 2	2	2	2	2	2
	ACB (one strain each 24 h)	plant 3	2	2	2	2	2				AC (one strain each 24 h)	plant 3	2	4	4	4	4
	ACB (one strain each 24 h)	plant 3	2	2	2	2	2				AC (one strain each 24 h)	plant 3	2	4	4	4	4
	ACB (one strain each 24 h)	plant 4	2	2	2	2	2				AC (one strain each 24 h)	plant 4	3	4	4	4	4
	ACB (one strain each 24 h)	plant 4	2	2	2	2	2				AC (one strain each 24 h)	plant 4	3	4	4	4	4
	ACB (one strain each 24 h)	plant 5	2	2	2	2	2				AC (one strain each 24 h)	plant 5	2	2	2	2	2
	ACB (one strain each 24 h)	plant 5	2	2	2	3	3				AC (one strain each 24 h)	plant 5	2	2	2	2	2
		AVERAGE	1.6	2	2	2.1	2.1					AVERAGE	2.3	2.9	2.9	2.9	3
	BCA (one strain each 24 h)	plant 1	0	1	1	1	2				BC (one strain each 24 h)	plant 1	0	1	2	2	2
	BCA (one strain each 24 h)	plant 1	0	2	2	2	2				BC (one strain each 24 h)	plant 1	0	1	1	1	1
	BCA (one strain each 24 h)	plant 2	1	2	2	2	1				BC (one strain each 24 h)	plant 2	1	2	2	2	2
	BCA (one strain each 24 h)	plant 2	0	0	0	0	2				BC (one strain each 24 h)	plant 2	1	2	2	2	2
	BCA (one strain each 24 h)	plant 3	0	2	2	2	2				BC (one strain each 24 h)	plant 3	0	1	1	1	2
	BCA (one strain each 24 h)	plant 3	0	2	2	2	2				BC (one strain each 24 h)	plant 3	0	1	2	2	2
	BCA (one strain each 24 h)	plant 4	1	1	2	2	2				BC (one strain each 24 h)	plant 4	0	1	2	2	2
	BCA (one strain each 24 h)	plant 4	0	0	0	0	0				BC (one strain each 24 h)	plant 4	1	1	2	2	2
	BCA (one strain each 24 h)	plant 5	0	1	2	2	2				BC (one strain each 24 h)	plant 5	0	1	1	1	2
	BCA (one strain each 24 h)	plant 5	0	1	2	2	2				BC (one strain each 24 h)	plant 5	0	1	2	2	2
		AVERAGE	0.2	1.2	1.5	1.5	1.7					AVERAGE	0.3	1.2	1.7	1.7	1.9
	CAB (one strain each 24 h)	plant 1	0	1	2	2	2				CB (one strain each 24 h)	plant 1	0	1	1	1	1
	CAB (one strain each 24 h)	plant 1	0	2	2	2	2				CB (one strain each 24 h)	plant 1	0	0	0	2	2
	CAB (one strain each 24 h)	plant 2	0	2	2	2	2				CB (one strain each 24 h)	plant 2	0	1	1	1	2
	CAB (one strain each 24 h)	plant 2	1	1	2	2	2				CB (one strain each 24 h)	plant 2	0	1	2	1	2
	CAB (one strain each 24 h)	plant 3	0	2	2	2	2				CB (one strain each 24 h)	plant 3	0	0	0	0	0
	CAB (one strain each 24 h)	plant 3	0	1	1	1	2				CB (one strain each 24 h)	plant 3	0	0	1	1	1
	CAB (one strain each 24 h)	plant 4	0	1	1	1	2				CB (one strain each 24 h)	plant 4	0	0	1	1	1
	CAB (one strain each 24 h)	plant 4	0	0	1	1	2				CB (one strain each 24 h)	plant 4	0	0	0	0	0
	CAB (one strain each 24 h)	plant 5	0	1	1	1	1				CB (one strain each 24 h)	plant 5	0	1	1	1	1
	CAB (one strain each 24 h)	plant 5	0	0	0	1	1				CB (one strain each 24 h)	plant 5	0	0	0	0	0
		AVERAGE	0.1	1.1	1.4	1.5	1.8					AVERAGE	0	0.4	0.7	0.8	1
	A (Abs 0.3)	plant 1	3	4	4	4	4
	A (Abs 0.3)	plant 1	3	4	4	4	4
	A (Abs 0.3)	plant 2	3	4	4	4	4
	A (Abs 0.3)	plant 2	3	4	4	4	4
	A (Abs 0.3)	plant 3	3	4	4	4	4
	A (Abs 0.3)	plant 3	3	4	4	4	4
	A (Abs 0.3)	plant 4	3	4	4	4	4
	A (Abs 0.3)	plant 4	3	4	4	4	4
	A (Abs 0.3)	plant 5	3	4	4	4	4
	A (Abs 0.3)	plant 5	3	4	4	4	4
		AVERAGE	3	4	4	4	4
	B (Abs 0.3)	plant 1	0	1	2	2	2
	B (Abs 0.3)	plant 1	0	1	2	2	2
	B (Abs 0.3)	plant 2	1	2	2	2	2
	B (Abs 0.3)	plant 2	0	1	1	1	2
	B (Abs 0.3)	plant 3	2	2	2	2	2
	B (Abs 0.3)	plant 3	2	2	2	2	2
	B (Abs 0.3)	plant 4	1	1	2	1	2
	B (Abs 0.3)	plant 4	1	2	2	2	2
	B (Abs 0.3)	plant 5	1	2	1	2	2
	B (Abs 0.3)	plant 5	0	1	2	2	2
		AVERAGE	0.8	1.5	1.8	1.8	2
	C (Abs 0.3)	plant 1	0	1	1	0	1
	C (Abs 0.3)	plant 1	0	1	0	0	0
	C (Abs 0.3)	plant 2	0	0	0	1	0
	C (Abs 0.3)	plant 2	0	0	0	0	0
	C (Abs 0.3)	plant 3	0	0	0	0	0
	C (Abs 0.3)	plant 3	0	0	0	0	0
	C (Abs 0.3)	plant 4	0	0	1	1	0
	C (Abs 0.3)	plant 4	0	0	0	0	1
	C (Abs 0.3)	plant 5	0	0	0	0	0
	C (Abs 0.3)	plant 5	0	0	0	0	0
		AVERAGE	0	0.2	0.2	0.2	0.2
	ABC mixed (Abs 01+01+01)	plant 1	1	1	1	1	1
	ABC mixed (Abs 01+01+01)	plant 1	1	2	1	2	2
	ABC mixed (Abs 01+01+01)	plant 2	4	3	4	4	4
	ABC mixed (Abs 01+01+01)	plant 2	4	4	4	4	4
	ABC mixed (Abs 01+01+01)	plant 3	4	3	3	4	2
	ABC mixed (Abs 01+01+01)	plant 3	3	4	4	3	4
	ABC mixed (Abs 01+01+01)	plant 4	2	4	3	3	4
	ABC mixed (Abs 01+01+01)	plant 4	3	4	4	4	4
	ABC mixed (Abs 01+01+01)	plant 5	4	4	4	4	4
	ABC mixed (Abs 01+01+01)	plant 5	3	4	4	4	4
		AVERAGE	3.375	3.75	3.75	3.75	3.75
	0 = healthy plant
	1 = dark spot of 1 mm
	2 = dark spot more than 1 mm
	3 = petiole wilting
	4 = leaf or whole plant wilting
